# Supplementary material for: First passage time analysis of spatial mutation patterns reveals sub-clonal evolutionary dynamics in colorectal cancer
Source: PLoS Comput Biol. 2023 Mar 13;19(3):e1010952. doi: 10.1371/journal.pcbi.1010952 (PMC10035892; doi:10.1371/journal.pcbi.1010952)
Supplement: S1 Table — (XLSX) [file pcbi.1010952.s033.xlsx]

## Sheet: Sheet1
Parameter	Value	Description
Nmax	10^5	Final number of cells
ψ	0.3	Probability of cell death per birth event
s	{0, 0.1, 0.2, 0.5, 1, 2, 3}	Mutation selective advantage
nmut	{0.001, 0.01, 0.03, 0.05, 0.08, 0.1, 0.5}	Fraction of total system growth before mutation
q	{0, 5, 10, 20}	Cell pushing chain length
	200	Minimum accepted final mutant clone size
