# Supplementary material for: First passage time analysis of spatial mutation patterns reveals sub-clonal evolutionary dynamics in colorectal cancer
Source: PLoS Comput Biol. 2023 Mar 13;19(3):e1010952. doi: 10.1371/journal.pcbi.1010952 (PMC10035892; doi:10.1371/journal.pcbi.1010952)
Supplement: S2 Table — Best-fit model parameters, formatted as (s, nmut, q). Sub-sample number is shown in parentheses next to BaseScope sample number. (XLSX) [file pcbi.1010952.s034.xlsx]

## Sheet: Sheet1
Sample	Best-fit (s, nmut, q)
02 (1)	(2.0, 0.001, 5)
02 (2)	(2.0, 0.001, 5)
02 (3)	(0.5, 0.5, 0)
02 (4)	(2.0, 0.05, 5)
02 (5)	(3.0, 0.01, 10)
02 (6)	(0.5, 0.5, 5)
11 (1)	(0.1, 0.5, 0)
11 (2)	(0.2, 0.5, 5)
11 (3)	(0.1, 0.03, 0)
11 (4)	(0.2, 0.5, 0)
12 (1)	(0.0, 0.001, 5)
13 (1)	(1.0, 0.5, 5)
16 (1)	(0.2, 0.5, 0)
17a1 (1)	(0.5, 0.001, 10)
17a2 (1)	(3.0, 0.01, 20)
17b (1)	(0.5, 0.5, 0)
17b (2)	(3.0, 0.08, 0)
25 (1)	(3.0, 0.08, 0)
25 (2)	(0.0, 0.5, 0)
28 (1)	(0.0, 0.01, 0)
28 (2)	(3.0, 0.01, 0)
28 (3)	(0.1, 0.5, 0)
28 (4)	(1.0, 0.001, 20)
28 (5)	(0.2, 0.5, 0)
28 (6)	(3.0, 0.001, 20)
28 (7)	(2.0, 0.001, 0)
28 (8)	(3.0, 0.01, 10)
28 (9)	(3.0, 0.01, 10)
28 (10)	(0.2, 0.5, 0)
28 (11)	(0.1, 0.5, 0)
28 (12)	(0.2, 0.5, 0)
28 (13)	(0.5, 0.5, 0)
28 (14)	(2.0, 0.03, 0)
28 (15)	(0.0, 0.5, 0)
34 (1)	(2.0, 0.001, 5)
34 (2)	(3.0, 0.01, 20)
34 (3)	(3.0, 0.03, 5)
34 (4)	(0.0, 0.5, 0)
34 (5)	(3.0, 0.01, 0)
34 (6)	(3.0, 0.01, 5)
34 (7)	(3.0, 0.01, 10)
34 (8)	(2.0, 0.001, 0)
C537_A7	(3.0, 0.01, 10)
C537_A10	(3.0, 0.01, 20)
C537_A11	(3.0, 0.01, 10)
C539_A12 (1)	(1.0,0.5,0)
